# Supplementary material for: Systemic Therapy for Patients with HER2-Positive Breast Cancer and Brain Metastases: A Systematic Review and Meta-Analysis
Source: Cancers (Basel). 2022 Nov 15;14(22):5612. doi: 10.3390/cancers14225612 (PMC9688214; doi:10.3390/cancers14225612)
Supplement: Supplementary file 1 [file cancers-14-05612-s001.zip]

Archive with 4 entries (4 files):
- Supplementary Figure S1. Sensitivity analysis pooled ORR.pdf
- Supplementary Figure S2. Pooled mOS.pdf
- Supplementary File S1. Search strategy.pdf
- Supplementary File S2. PRISMA_2020_checklist.pdf
